# Supplementary material for: Comprehensive Analyses of Glucose Metabolism in Glioma Reveal the Glioma-Promoting Effect of GALM
Source: Front Cell Dev Biol. 2022 Jan 20;9:717182. doi: 10.3389/fcell.2021.717182 (PMC8811465; doi:10.3389/fcell.2021.717182)
Supplement: Supplementary file 1 [file DataSheet1.ZIP]

Archive with 11 entries (10 files):
- Supplementary Information/
- Supplementary Information/Fig. S1.tif
- Supplementary Information/Fig. S2.tiff
- Supplementary Information/Fig. S3.tif
- Supplementary Information/Fig. S3A.tif
- Supplementary Information/Fig. S3B.tif
- Supplementary Information/Fig. S4.tiff
- Supplementary Information/Figure. 8A.tif
- Supplementary Information/Figure. 9A.tif
- Supplementary Information/Figure. 9C.tif
- Supplementary Information/Supplementary Information.docx
